# Supplementary material for: Effects of light exposure during IVF: transcriptomic analysis of murine embryos and embryo-derived EVs
Source: Front Immunol. 2025 Feb 20;16:1429252. doi: 10.3389/fimmu.2025.1429252 (PMC11882875; doi:10.3389/fimmu.2025.1429252)
Supplement: Supplementary file 5 [file Table1.xlsx]

## Sheet: Munka1
	White light				Red light
Upregulated	symbol	padj	log2FoldChange		symbol	padj	log2FoldChange
	Mon1a	2.97654e-11	8.16563		Dram2	3.05569e-16	22.8631
	Gm4924	9.74435e-10	9.6241		Trim39	5.1462e-15	23.1364
	Maf1	4.67705e-09	9.499		Ubfd1	4.22439e-14	9.77513
	Txlna	8.82412e-09	9.43832		Pik3r4	4.275e-14	22.8374
	Btbd7	6.28687e-08	8.1086		Polr1h	4.275e-14	22.8374
	Smurf2	8.17593e-08	8.09336		Fcrlb	1.78184e-13	22.7035
	Brd9	9.90914e-08	9.33857		Zswim9	2.27641e-13	22.6769
	Pitpnb	1.38866e-07	8.27652		Smim7	5.2967e-13	22.556
	Vill	1.81855e-07	9.16441		Agbl3	1.10091e-12	22.4864
	Sap130	2.17512e-07	8.22051		Csk	1.17072e-12	22.4879
	Rhob	4.18122e-07	8.16374		Exo5	1.42284e-12	22.4492
	Zfp276	5.09879e-07	9.11683		Clmp	1.56172e-12	22.4498
	Lzts3	5.47875e-07	9.09204		Hoxd4	1.56172e-12	22.4498
	Ntn5	6.04945e-07	8.38058		Tarbp2	2.11085e-12	21.1589
	Usb1	8.20778e-07	9.18356		Zcrb1	2.19525e-12	22.3879
	Slc25a46	1.32563e-06	7.47308		Prl7d1	2.34985e-12	22.3927
	Ppp1r9b	1.40103e-06	8.08223		Armc5	2.455e-12	22.3715
	Bcl2l14	1.47606e-06	9.00484		Gdf15	4.16703e-12	22.306
	Dmap1	2.22169e-06	8.96726		Rimbp3	4.44838e-12	22.3111
	Lmbr1	2.47685e-06	7.51563		Smim3	6.91561e-12	22.2758
	Cox6c	3.11887e-06	9.24053		Tmem88	6.91561e-12	22.2619
	Ubfd1	3.20424e-06	9.05896		Cog5	8.24581e-12	22.2555
	Pon2	3.38911e-06	8.89254		2810021J22Rik	1.0169e-11	22.2306
	Zc3h18	3.48869e-06	8.95983		Lig4	1.0169e-11	22.2306
	Nudt12	3.89832e-06	8.89323		Rfc3	1.23954e-11	22.1935
	Blvrb	3.96148e-06	8.93915		Gm7741	1.23954e-11	22.208
	Zfp64	4.13786e-06	7.89915		Eci1	1.28736e-11	22.2012
	Ap4b1	5.15558e-06	9.12531		Cavin1	1.57102e-11	22.156
	Ldaf1	6.54466e-06	8.81715		Stard13	1.57102e-11	21.5219
	Pggt1b	8.17319e-06	8.37646		B3gntl1	1.57102e-11	22.1681
	Ing5	8.24536e-06	8.80682		Adam4	1.6408e-11	22.1419
	Tnk1	9.31036e-06	8.83117		Prdm16	1.68378e-11	22.1475
	Map3k3	9.31036e-06	8.1509		Slc35b4	1.72783e-11	22.1318
	Myo19	1.03185e-05	6.41378		Cd300ld	1.76076e-11	22.1394
	Orc6	1.28897e-05	7.93139		Pidd1	2.06222e-11	21.923
	Cox7b	1.75228e-05	8.71537		H2ac10	2.12334e-11	22.0408
	Klhl26	1.80241e-05	8.76802		H4c18	2.12334e-11	22.1045
	Rfc3	2.00348e-05	8.73169		Med6	2.27829e-11	22.1086
	Or1f19	2.10228e-05	8.31992		Mrm1	2.59255e-11	22.0934
	Dnttip2	2.4101e-05	8.66229		Prickle4	3.58579e-11	22.0623
	Rexo4	2.57945e-05	9.00226		Pcdh1	5.87752e-11	22.0053
	Ppp1r3e	3.48895e-05	8.62627		Exosc2	5.88002e-11	22.0013
	Hmgxb3	4.06444e-05	8.62744		Ramp2	5.93986e-11	21.9934
	Plb1	4.29331e-05	8.61055		Rtkn	6.0981e-11	21.9788
	Cdyl	4.30998e-05	8.67373		Insig2	6.39772e-11	21.937
	Pla2g6	4.64794e-05	8.60376		Bid	6.39772e-11	21.9509
	Exosc9	4.84875e-05	8.72127		Rundc3a	6.39772e-11	21.937
	Dut	5.44881e-05	8.56753		Dnajb12	6.39772e-11	21.937
	Rad23a	6.54779e-05	8.66223		Tfpi	6.39772e-11	21.937
	Tada3	7.56771e-05	8.07103		Phf7	6.76945e-11	21.9103
	Psmg2	9.01074e-05	8.50836		Gfus	6.81901e-11	21.9038
	Ankrd49	9.15853e-05	8.49762		Supt7l	6.90497e-11	21.8951
	Rbpms	9.25604e-05	7.07023		Nfib	6.91914e-11	21.8839
	Kctd10	0.000116569	8.48057		Tmem43	6.91914e-11	21.8839
	Pdpn	0.000126231	8.45645		Ldoc1	6.91914e-11	21.8839
	Tfdp2	0.00013456	7.69373		Os9	7.11625e-11	21.8655
	Nthl1	0.00013456	8.44882		Tspyl3	7.11625e-11	21.8655
	Map2k7	0.000138723	7.45925		Septin10	7.51348e-11	21.8377
	Ltbp4	0.000138723	8.45023		Dnaaf10	7.51348e-11	21.8365
	Prkaa1	0.000143007	4.05059		Cdadc1	7.62765e-11	21.8204
	Selenoh	0.000144756	8.43964		H4c8	7.62765e-11	21.8204
	Soga1	0.000153144	7.55962		Clcc1	8.04073e-11	21.7854
	Homer2	0.000166156	8.41579		Mrpl46	8.04073e-11	21.7934
	Wdsub1	0.000166156	8.44734		Zfp747	8.04073e-11	21.7854
	Ptpn1	0.000166156	8.42277		Ighg3	8.04073e-11	21.7854
	Rbm7	0.000180587	8.40297		Dbx1	8.20246e-11	21.7674
	Itfg2	0.000181371	6.94274		Gm12864	8.31002e-11	21.7569
	Carmil1	0.000202323	8.39468		Magea13	8.78731e-11	21.7308
	Tia1	0.000205182	6.42578		Ccndbp1	1.07455e-10	9.14995
	Syde2	0.000227851	8.37862		Mturn	1.07928e-10	21.6367
	Mdp1	0.000270173	8.37275		Sec61b	1.1544e-09	20.5564
	Ttc27	0.000270838	8.3608		Ercc6	1.78239e-09	8.49018
	Pole3	0.000286648	6.86347		Gyg	2.13811e-09	8.40591
	Pias3	0.000313423	7.32643		Pusl1	5.26155e-09	8.84018
	Ttc38	0.000333228	8.314		Dicer1	6.63448e-09	8.43759
	Nfkbiz	0.00034761	6.38033		Tubgcp4	1.39097e-07	7.04818
	Mtmr2	0.000350504	5.39134		Cox7b	2.3502e-07	9.21818
	Qtrt1	0.000354318	8.57262		Fbxl6	2.46631e-07	8.39328
	Etfbkmt	0.000360793	8.32999		Use1	2.80991e-07	8.40661
	Rnf141	0.000381104	7.75652		Pramel13	3.42837e-07	8.46537
	AU041133	0.000397599	8.29775		Mthfd2	5.07122e-07	7.14495
	2810021J22Rik	0.000425348	8.27194		Mipep	7.42186e-07	8.29302
	Bid	0.000433564	8.27034		Ahr	1.24297e-06	8.40345
	Zfp316	0.000435083	9.21816		Naxd	1.43077e-06	7.49463
	Bcar1	0.000491672	7.70558		Mettl4	2.49383e-06	8.12986
	Spata2	0.000538274	7.69893		Trmt10c	3.80836e-06	8.08696
	Nsmce2	0.00060339	3.96679		Ephb6	4.65619e-06	8.11887
	Ndufb11b	0.000653718	8.23424		Cmtr1	5.16328e-06	7.77549
	Cdkn2d	0.000785355	8.19514		Orai2	7.08066e-06	7.86178
	Hnrnpll	0.000787815	8.17886		Sap130	7.08264e-06	7.73131
	Zup1	0.000787815	7.13861		Apaf1	1.53396e-05	8.68659
	Lpin3	0.000825878	7.13387		Trappc9	1.82132e-05	6.93719
	Hspg2	0.000914584	8.15961		Sall1	1.9322e-05	8.47001
	Mbtps2	0.0010588	7.58937		Ppp1r9b	1.9322e-05	7.68021
	Rbm22	0.00110623	5.22399		Gatad1	2.19171e-05	6.93481
	Supt6	0.00114364	7.17477		Pfdn5	3.69818e-05	8.54792
	Gemin4	0.00119831	8.21229		Slc25a46	6.95785e-05	6.46254
	Apold1	0.00119831	8.56862		Actr3-ps	9.64699e-05	8.53569
	Lats2	0.00119831	8.94042		Exoc2	0.000101247	6.86954
	Plagl2	0.00120833	7.07223		Hrob	0.000121758	7.87671
	Zfp59	0.00121206	8.22214		Taf6l	0.000155404	7.69795
	Golt1b	0.00121973	8.10629		Cep128	0.000262837	7.80496
	Cfap298	0.00125417	8.10533		Arap1	0.000272253	6.7672
	Zfp54	0.00128146	7.07519		Fam117a	0.000272253	8.44731
	Cc2d1a	0.00128429	8.43205		Tgfbrap1	0.000288782	7.37562
	Taf6l	0.00131291	8.08932		Sp110	0.000341123	7.21097
	Syt9	0.00135175	8.08478		Arid4b	0.000364127	8.2316
	Atp5j	0.00138879	8.146		Ap3s2	0.000379594	6.63055
	Trim26	0.00139878	7.54718		Ncoa7	0.000397764	7.15367
	Znhit6	0.00155318	8.1729		Txn2	0.000468882	8.8123
	Zc3hc1	0.00163049	6.14331		Kctd2	0.000489053	8.73049
	Mgat2	0.00165266	6.21425		Smurf2	0.000524538	7.0612
	Tlr2	0.00180039	8.0831		Tat	0.000586968	8.886
	Snrnp48	0.00208146	8.01376		Ammecr1l	0.000733311	5.40316
	Nemf	0.00211232	7.45022		Golt1b	0.000768696	8.71745
	Ccdc18	0.0021141	8.00523		Smad4	0.000775317	5.34395
	5730416F02Rik	0.00232064	7.44007		Khdc4	0.000781812	8.0161
	Pnkd	0.00250422	6.15081		Cyb5a	0.000909199	7.78358
	Elmo2	0.00251402	7.97353		Pla2g6	0.00110624	7.70771
	Ndufb9	0.00260121	8.41506		Fbxo30	0.00110624	7.11928
	Inpp5e	0.00277644	7.9574		Lrr1	0.001216	7.29593
	Socs7	0.00297473	6.15915		Sdk1	0.0013394	7.0782
	Rabif	0.00299821	6.08298		Atp6v0b	0.00135355	7.66103
	Prr12	0.00342471	7.96783		Zbtb46	0.00143745	8.65276
	Nucb2	0.00343064	8.12866		Ttll5	0.00148931	8.03519
	Cd247	0.00359132	7.9239		Dele1	0.00177177	6.52224
	Asap1	0.00364682	7.91202		Ncan	0.00188975	8.70455
	Gucd1	0.00369495	6.99507		Sash1	0.00192853	7.70923
	Txn2	0.00374473	7.89563		Got1	0.00197566	2.01919
	Sall1	0.00382938	7.89258		Tbc1d13	0.00197859	8.62145
	Ank2	0.00394417	5.77902		Cenpa	0.00220663	8.05185
	Mlycd	0.00407504	7.32378		Cadm1	0.0027106	5.57324
	Usp3	0.00413949	8.53913		Mis18a	0.00275432	8.40808
	Eif5b	0.00431645	6.5241		Abcb10	0.00286586	7.21128
	4931406C07Rik	0.00455581	7.42033		Ndufa6	0.00298721	5.43988
	Wls	0.00488046	7.83271		Ankrd12	0.00328656	7.11385
	Vmn1r229	0.00488046	7.54467		R3hdm2	0.00333569	7.18576
	Zfp652	0.00490796	7.97263		Nfatc1	0.00333569	8.41951
	Gcdh	0.00520431	7.82947		Taf4b	0.00333569	6.9871
	Atg4d	0.00526081	7.42613		Ntn1	0.00347294	8.2108
	Ntrk2	0.00526717	7.07958		Agap1	0.00371411	7.53888
	Rad18	0.00549345	6.62992		Tbca	0.00373786	8.39167
	Zfp213	0.00561575	7.93802		Tgif2	0.00380387	8.37707
	Akr7a5	0.00613579	7.82389		Rc3h1	0.00398263	4.65129
	Atg16l1	0.00652762	7.67848		Ippk	0.00403175	7.60628
	Thsd7b	0.00657114	7.70024		Cacna1a	0.00405821	7.58316
	Hdac3	0.00667701	6.76199		Pigb	0.00435501	8.22318
	Ccdc127	0.00684185	7.89863		Cox6c	0.0044173	8.23093
	Dicer1	0.007013	8.11445		Pdcd11	0.00442381	7.15826
	Eipr1	0.00711109	8.51177		Tmem39a	0.00445055	8.20425
	Dnajb12	0.00715581	7.75678		Cdk17	0.00461743	8.24092
	Prodh	0.00770019	7.29467		Dna2	0.00485381	8.29361
	Nmnat3	0.00771479	7.73976		Ccdc66	0.00485381	8.29934
	Actr3-ps	0.00780698	7.69838		Sfswap	0.00489755	7.29361
	Cfap20dc	0.00793047	7.74439		Map3k3	0.00492794	6.34186
	Yeats2	0.00796065	5.58873		Kmt5c	0.00500967	8.18849
	Ddhd1	0.0079792	4.45737		Blcap	0.00516436	8.21
	Polb	0.00811623	7.72596		Wls	0.00540878	6.85135
	Zfp281	0.00847885	5.7076		Thumpd3	0.00540878	4.62208
	Rad51d	0.00858019	7.71203		Slu7	0.0054334	8.2755
	Srp14	0.00864173	6.07852		Fank1	0.0055349	7.43306
	Gfus	0.00916509	7.74805		Itga5	0.0056139	6.26778
	Ephb4	0.00918128	5.94564		Usp28	0.00577629	4.57207
	Or4c116	0.00918128	7.13814		Ccdc96	0.00577629	8.14632
	Fezf1	0.00938036	8.30356		Zfp318	0.00582017	7.21952
	Pmaip1	0.00941203	7.68857		Ffar3	0.00587164	8.22431
	Nelfcd	0.009711	5.74861		Gmpr2	0.00625702	8.18892
	Tlnrd1	0.0106103	7.0076		Aamdc	0.00628034	8.18171
	Cyb5a	0.010689	8.35577		Frem2	0.00628034	7.23112
	Gpatch8	0.0112372	7.66716		Scand1	0.00628034	8.1195
	Sec13	0.0112807	7.66698		Fam83g	0.00640441	7.44636
	Grin3a	0.0116775	7.98089		Tmtc4	0.00645213	8.19755
	Faap20	0.012035	7.7031		Acvr1b	0.0067597	7.05134
	BC031181	0.0121359	6.16073		Rad51d	0.0067597	8.0161
	Ccdc90b	0.0122904	9.04819		Mrpl36	0.0067597	8.1621
	Ccndbp1	0.0127241	8.39796		Dclre1a	0.00686482	8.17826
	Otos	0.0130856	8.14457		Gramd2b	0.00687132	6.87352
	S1pr5	0.0131295	9.0225		Sapcd2	0.00695869	8.09484
	Fbxw2	0.0131365	7.97073		Pdcd5	0.00704204	7.63613
	Thbs1	0.0131464	6.66565		Cenpx	0.0074065	8.02753
	Ddah2	0.0134593	7.65002		Gpatch1	0.00751471	8.02707
	Fdps	0.0135594	1.93654		Sft2d1	0.00763596	8.12734
	Plxnb2	0.013921	5.54453		Tom1l1	0.0077864	7.45585
	Rrp36	0.013966	7.79026		Sufu	0.0077864	7.15584
	Dus2	0.013966	7.79026		D6Wsu163e	0.0077864	5.5559
	Atp6v0b	0.0142876	7.84876		Zfp36l1	0.00819271	8.03095
	Kdm4b	0.0144099	8.00802		Zfp64	0.00842465	6.7697
	Casp7	0.0147036	7.59171		Ercc5	0.00896906	8.10782
	Kat14	0.0147036	7.74763		Gorab	0.00918481	7.96112
	Rars2	0.0159461	6.61885		Derl2	0.00944701	6.00328
	Pear1	0.0159665	7.59053		Ldaf1	0.00944701	8.0662
	Kifc2	0.0175792	8.87367		Arhgap10	0.0097909	5.08513
	Abhd4	0.0177934	7.55731		Spata6l	0.00996413	7.9585
	Tbc1d1	0.0179029	7.61937		Tjap1	0.0100972	7.259
	Pcdhgb6	0.0179029	8.89842		Fzd4	0.0100972	7.93429
	Fcgbpl1	0.0179413	7.79443		Vill	0.0100985	7.92876
	Ube2o	0.0181923	7.74827		Zfp84	0.0101787	7.99131
	Eri1	0.0181923	7.59926		Bmal1	0.0104808	7.91561
	R3hdm4	0.0182587	7.61462		Kctd10	0.0106409	7.92802
	Adam23	0.0183182	7.78194		Nek9	0.0106908	7.0401
	Tango6	0.0188843	7.74189		Inppl1	0.0108495	6.6009
	Cib2	0.0190804	8.31894		Pcnt	0.0110844	7.90034
	Insm1	0.0192828	8.8642		Rbpms	0.0110924	6.5232
	Ppp3cb	0.0194191	5.32494		Arhgap27	0.0110924	8.07968
	Cln3	0.0199055	7.68505		Aifm2	0.0111204	7.21408
	Tmem179	0.0204174	7.49202		Usp29	0.011133	7.98379
	Abt1	0.0207726	7.4785		R3hdm4	0.0111484	7.39987
	Sapcd2	0.0211847	7.53615		Dapk3	0.0114042	7.8792
	Prpf3	0.0213731	4.21454		Rrp9	0.0118139	7.00512
	Metap1d	0.0218476	6.51444		Phrf1	0.0119657	5.21251
	Rab8b	0.0227952	6.93371		Irf2bp1	0.0122358	7.87609
	Fbxl8	0.022854	8.79322		Lsm2	0.0127715	7.49836
	Mgrn1	0.0231218	7.62611		Srfbp1	0.0127715	8.00611
	Gigyf1	0.0237021	5.91997		Btbd7	0.0128176	6.66705
	Map3k9	0.0241173	6.10733		Fastkd5	0.0128795	8.058
	Ahdc1	0.0246566	5.18601		Dpp9	0.0129634	7.60374
	Myo6	0.0249342	4.9155		Ttc27	0.0130418	7.9223
	Snrnp25	0.0249342	8.30189		Col27a1	0.0131066	8.14548
	Pisd	0.025825	5.86111		Zfp24	0.0131066	7.11681
	Fam149a	0.025825	8.74389		Kif13a	0.0131904	6.04808
	Kti12	0.0260804	7.40978		Pak1	0.0131904	7.98965
	Or6k2	0.0261142	7.68322		Stk19	0.0131904	7.86133
	Cgn	0.0266446	5.16437		Dolpp1	0.0132016	7.81646
	H2ac10	0.0271787	8.73589		Rela	0.0134616	7.83452
	Alpl	0.0282515	1.95313		Golga7	0.0134985	4.55163
	Pramel13	0.0282594	7.3808		Ndufa11	0.0136752	7.7988
	Pknox2	0.0295978	7.80722		Spata2	0.0139453	7.30685
	Macir	0.0296093	8.08982		Ksr1	0.0142578	7.93298
	Phc3	0.0296451	6.12567		Foxd4	0.0142578	7.51791
	Pmf1	0.0300038	7.3865		Tra2a	0.0146286	1.83787
	Card10	0.0300709	7.55113		Ctdsp2	0.0146564	7.83389
	Ipo5	0.0301041	1.83216		Atxn1	0.0147473	5.78165
	Cgrrf1	0.0303794	7.99863		Syde2	0.0148582	7.84514
	Fam217b	0.0303794	7.37184		Mrgbp	0.0149158	7.79681
	Scmh1	0.0307372	7.3691		Hs1bp3	0.0150113	7.79584
	Plekhg2	0.0318714	8.63985		Adar	0.0150968	7.82952
	Icam5	0.0329686	8.6263		Cmpk1	0.0155087	5.55391
	Abtb3	0.033052	7.28756		Gclm	0.0156966	6.48901
	Dbndd1	0.033052	5.40852		Pygl	0.0157246	7.67117
	Pofut1	0.033052	6.082		Sars2	0.0157284	8.13417
	Zcchc9	0.0345819	7.34678		AU040320	0.01616	7.03688
	Nup210	0.0347907	6.70823		Pgap6	0.0162795	7.7276
	Cmpk1	0.0353565	5.36995		Pde4a	0.0162798	7.83898
	Tmem132d	0.0360222	6.6077		Cep152	0.0164879	7.75475
	Frzb	0.0380052	8.55658		Carmil1	0.0170348	7.72633
	Gcc1	0.0380052	8.55658		Fbrs	0.0171479	6.76419
	Specc1	0.0399721	5.01118		Klhl21	0.017195	6.78787
	Cnnm3	0.0400618	8.50227		Pnpo	0.0175539	7.7421
	Cdip1	0.0400618	7.36024		Phc3	0.0175539	6.49125
	Slc41a1	0.0400618	6.88413		Clic3	0.0175713	8.09909
	Ogfod2	0.0400618	8.52772		Elapor2	0.0175741	6.6342
	Tril	0.0400618	8.50227		Pcnx	0.0183818	6.17895
	Txnl4a	0.0400618	6.7517		Zfp507	0.0188866	7.774
	Vars	0.0404811	7.39578		Ndufa1	0.0189211	8.28288
	Sox2	0.0406546	8.49077		Fam185a	0.0189211	7.71549
	Ccdc115	0.0407281	7.87792		Stx6	0.0190326	7.7898
	Bcas3	0.0408301	7.38686		Ankrd49	0.0191021	7.67898
	Fzd2	0.0420025	7.64024		Crem	0.0191775	8.14729
	Thap7	0.0425016	7.33825		Sipa1l3	0.0193715	5.37733
	Srek1	0.0437229	7.32418		Cbl	0.0195997	2.22112
	Ppme1	0.0442107	7.31838		Mlph	0.0201214	7.27824
	Ccsap	0.044529	8.4758		Mtmr14	0.0202374	6.78298
	Zfp503	0.0450921	7.87678		Il17rd	0.0210427	7.3539
	Tbc1d17	0.0456707	4.87409		Zbtb34	0.0214694	6.71335
	Sarm1	0.0456758	4.39215		Mbd1	0.0226062	7.63147
	Dnaja3	0.0469635	7.82561		Arl14ep	0.0226278	7.62764
	Fam3c	0.0469635	5.56475		Gkap1	0.0232601	7.60409
	1110032F04Rik	0.0469635	7.61953		Cep72	0.0232849	4.44929
	Pag1	0.0473122	8.41973		Selenoh	0.0240205	7.59297
	Aatk	0.0473795	6.38484		Spry4	0.0248305	8.00693
	Wdr24	0.0480633	8.43751		Pgm3	0.0249871	7.74397
	Coq10b	0.0480633	8.43751		Tmem82	0.0252547	7.66907
	Sema5b	0.0480633	8.43751		Myo6	0.0253685	5.3466
	Msrb2	0.0483125	8.40764		Gcdh	0.0254624	7.63964
	Rfx1	0.0483757	6.85709		Dtx2	0.0254624	8.18234
	Six4	0.0486465	8.42971		Pggt1b	0.0258317	7.04357
	Rbbp9	0.0491745	8.42191		Itfg2	0.0262346	6.01921
	Pdap1	0.0491745	8.39537		Bcas3	0.0262346	7.54154
	Zmym3	0.0491745	8.42191		Neil2	0.0266801	7.03424
	Atxn7l1	0.0495829	6.52536		Naa30	0.0266801	7.55193
					Larp1b	0.027545	7.54208
					Vars	0.0276665	6.70531
					Rufy2	0.028522	5.04522
					Ndufa13	0.0285774	7.52036
					Camk2b	0.0285774	5.61381
					Rpa2	0.0290665	4.96968
					Cinp	0.0293732	7.48794
					Ints12	0.0293732	7.56928
					Ate1	0.0293732	4.37952
					Vps37a	0.0293732	4.99927
					Rere	0.0293732	7.91021
					Tmem164	0.0293732	7.59417
					Slc30a6	0.0297317	6.45186
					Slco4c1	0.0298319	7.47903
					Hdac3	0.0302024	6.67185
					Zfp800	0.0302024	7.48932
					Bahd1	0.0302024	7.53823
					Cox15	0.0302024	2.33956
					Cnih1	0.0302407	3.98591
					Rttn	0.0306135	5.60835
					Atxn7l1	0.0307324	6.51813
					Optn	0.030751	6.51221
					Trmt13	0.0308669	7.56584
					Rab17	0.0311361	6.76654
					Zmym3	0.0317521	7.4438
					Uck1	0.0320925	7.56894
					Nat14	0.032403	8.44601
					Suv39h2	0.0329953	7.42586
					Trim26	0.0331079	8.42889
					Gprin1	0.0341119	7.83657
					Slc1a4	0.0346523	7.56384
					Ccdc88a	0.0347696	5.29262
					Stat6	0.0352399	5.70739
					Trappc2	0.0354818	7.39889
					Slc6a7	0.0358617	7.81189
					Ptrh2	0.036648	7.40842
					Pclaf	0.0369029	6.05292
					Ube2e1	0.0373161	4.18315
					Mkx	0.0373749	7.01913
					Dynlt2a2	0.0373749	7.52066
					Castor1	0.0377988	7.38795
					Cdca2	0.0377988	4.91891
					Trappc14	0.0379559	7.37215
					Mier2	0.0387845	7.67234
					Plekhd1	0.0389761	7.53176
					Brf2	0.0390079	6.8433
					Mrpl55	0.0391106	7.37854
					Mapk8	0.0393336	5.91074
					Mtfr1	0.0409016	3.08354
					D11Wsu47e	0.0412996	7.32707
					Pdgfb	0.0416174	7.33188
					Tbcb	0.0420005	7.3653
					Mettl9	0.0422548	6.81081
					Chmp6	0.0424562	6.41423
					Clec2i	0.0424914	7.31455
					Slc7a11	0.0425581	5.81024
					Map3k9	0.0430969	6.05728
					Trip11	0.0438326	6.35174
					Prelid2	0.0444427	7.29388
					Exosc9	0.0444605	7.3226
					Sptbn2	0.0444605	5.88854
					Hmbs	0.0474043	6.99146
					Mtbp	0.0477403	6.75713
					4921524J17Rik	0.0477403	7.78966
					Tmem231	0.0483326	3.90037
					Adam23	0.0486096	6.34369
					Rbm7	0.0493974	7.25452
					Mtmr2	0.0496548	4.7375
					Dnajc16	0.0496548	5.74936
					Rabif	0.0496548	5.57815
					Commd10	0.0496548	6.08958
					Phlda1	0.0498882	7.49358
Downregulated	Rpl10-ps1	1.24465e-13	-22.8604		Rpl10-ps1	9.42536e-18	-23.6781
	Gm8226	2.38958e-13	-23.3126		Hs3st2	5.40299e-16	-23.3225
	H3c7	2.38958e-13	-23.1621		Gm13275	1.1914e-14	-23.5843
	Timm44	7.33406e-13	-22.517		3425401B19Rik	2.78053e-14	-23.5033
	Hs3st2	1.35477e-12	-22.4964		Isl2	3.94091e-14	-23.4495
	Proser1	1.52973e-11	-22.7642		Proser1	4.01849e-14	-22.9302
	Lingo3	1.52973e-11	-22.7899		H2ac20	4.01849e-14	-23.4417
	Gm13275	1.69294e-11	-22.7652		Dlx2	4.22439e-14	-23.4298
	3425401B19Rik	3.02051e-11	-22.6809		Lingo3	4.22439e-14	-22.8608
	H2ac18	3.03211e-11	-24.0317		Uspl1	1.63331e-13	-23.2129
	Shc4	4.46306e-11	-22.3569		Col4a4	1.63331e-13	-23.2606
	Dlx2	4.80692e-11	-22.6023		Raver1	3.29655e-13	-23.1384
	Tmem127	7.31108e-11	-22.5479		Il17rc	3.82091e-13	-23.1698
	Tpst2	9.61866e-11	-21.8755		Rccd1	6.32892e-13	-23.1432
	Col4a4	1.38291e-10	-22.4713		Slc25a21	7.49123e-13	-23.1144
	Raver1	2.20183e-10	-22.3679		Phf10	8.96717e-13	-23.0975
	Ddx52	2.28826e-10	-22.3575		Dpy19l1	8.96717e-13	-9.06689
	Il17rc	2.81687e-10	-22.3776		Gm8226	1.0116e-12	-24.1285
	Slc25a21	5.20877e-10	-22.3048		Trim42	1.17072e-12	-23.0488
	Gm266	5.80608e-10	-22.2854		Ndufaf3	1.17072e-12	-23.0636
	Nudt3	7.59638e-10	-22.243		Ahnak2	1.35661e-12	-23.0349
	Trim42	7.59638e-10	-22.2315		Adat3	1.8315e-12	-22.9609
	Ndufaf3	7.59638e-10	-22.243		Tha1	2.11085e-12	-22.9816
	Mea1	9.2747e-10	-22.1127		Gpr150	2.11085e-12	-22.9945
	Tsr3	9.2747e-10	-21.9736		Polr2i	2.19525e-12	-22.9747
	Tha1	9.2747e-10	-22.164		Ccnjl	2.19525e-12	-22.9703
	Polr2i	9.2747e-10	-22.1625		Dchs2	2.19525e-12	-22.9248
	Cenpo	9.2747e-10	-21.9636		Sart1	3.82387e-12	-22.9257
	Wscd1	9.2747e-10	-21.9582		Susd3	5.34926e-12	-22.8816
	Susd3	9.2747e-10	-22.0753		Notch1	6.10667e-12	-22.838
	Haus4	9.2747e-10	-21.8965		Psmg1	6.15849e-12	-22.8774
	Tmem204	9.2747e-10	-21.9236		Tapbp	6.95565e-12	-22.8648
	Pitx3	9.2747e-10	-21.9347		Faap100	7.09575e-12	-22.8466
	Faap100	9.2747e-10	-22.0258		Gm266	1.03268e-11	-21.8574
	Sohlh2	9.2747e-10	-22.0538		H3c11	1.03268e-11	-9.62086
	Tmem126b	9.2747e-10	-21.9058		Ccer1	1.23954e-11	-22.7615
	Itfg1	9.2747e-10	-22.1659		Pitx3	1.45777e-11	-22.7577
	Mast3	9.2747e-10	-21.9236		Rasl10b	1.50177e-11	-22.7366
	Manf	9.2747e-10	-22.0909		Ints5	1.50177e-11	-22.7341
	Gas7	9.2747e-10	-21.9352		Iqgap2	1.50432e-11	-22.7276
	Arhgef5	9.2747e-10	-21.9427		Rrs1	1.52138e-11	-22.7175
	Pik3c3	9.2747e-10	-21.9977		Gtpbp6	1.59759e-11	-22.6684
	Mrpl34	9.2747e-10	-21.9796		Alyref2	1.59759e-11	-22.6656
	Mrps34	9.2747e-10	-21.91		Gm5745	1.59759e-11	-22.6683
	Sart1	9.2747e-10	-22.1066		Cdc25c	1.60481e-11	-22.6586
	Tbc1d16	9.2747e-10	-21.8965		Nudt16l2	1.61651e-11	-22.6455
	Gpr150	9.2747e-10	-22.1732		Mppe1	1.61651e-11	-22.6455
	Ccer1	9.2747e-10	-21.9504		Nptxr	1.6408e-11	-22.6297
	D030056L22Rik	9.2747e-10	-21.9494		Aimp2	1.65128e-11	-22.6182
	Slc35f3	9.2747e-10	-22.0407		Ccdc182	1.65128e-11	-22.6151
	Kcnt1	9.2747e-10	-22.0077		Ezhip	1.65128e-11	-22.6127
	Ftl1-ps2	9.2747e-10	-22.0084		Mlst8	1.68378e-11	-22.5956
	Eme2	9.2747e-10	-21.9122		Tnfrsf1b	1.68808e-11	-22.59
	Adat3	9.2747e-10	-22.1683		Serf1	1.76076e-11	-22.5597
	Septin12	9.34862e-10	-21.8687		Anp32b	1.79054e-11	-22.5485
	Vps51	9.34862e-10	-21.8727		Mzt2	2.12334e-11	-22.4691
	Trappc5	9.34862e-10	-21.8789		Urod	2.12334e-11	-22.4616
	Alyref2	9.51463e-10	-21.8473		Itgal	2.58971e-11	-21.2021
	Gm5745	9.51463e-10	-21.8538		Sipa1	5.40872e-11	-22.0465
	Rad54l	9.74435e-10	-21.7967		Klhdc7b	5.40872e-11	-22.0441
	Nudt16l2	9.74435e-10	-21.8235		Tmem204	8.04073e-11	-21.7769
	Ccdc182	9.74435e-10	-21.8078		Kcnf1	8.04073e-11	-21.7769
	Mmel1	9.74435e-10	-21.7886		Mark1	8.22235e-11	-21.7616
	Ezhip	9.74435e-10	-21.7886		Niban2	9.19725e-11	-9.11338
	Chst14	9.74435e-10	-21.7886		Klhdc10	1.88185e-10	-8.99124
	Adgra2	9.75948e-10	-21.7814		Syngr2	3.34589e-10	-9.17461
	Rap2b	1.01839e-09	-21.7548		Eme2	6.71421e-10	-20.8437
	Strn4	1.10803e-09	-21.7123		Dalrd3	7.60633e-10	-20.7711
	Gm14444	1.71137e-09	-21.5093		Tspyl1	7.60633e-10	-20.7708
	Ccdc117	1.83071e-09	-21.4725		Skic8	7.5445e-09	-8.98301
	Klhdc7b	1.85062e-09	-21.4614		Iws1	9.88023e-09	-8.78336
	Tnfrsf1b	2.34576e-09	-21.3474		Cbr1	1.13126e-08	-8.57498
	Rictor	3.1992e-09	-8.93585		Rabep2	2.41738e-08	-7.78843
	Bcl2l12	4.44824e-09	-21.0341		Ubxn8	3.70352e-08	-8.65912
	Akirin1	4.44824e-09	-9.15566		Vamp8	1.30131e-07	-8.61578
	Sipa1	5.91286e-09	-20.89		Rab5if	1.55634e-07	-8.69891
	Iqgap2	9.37371e-09	-20.6623		Aldh1l1	8.3297e-07	-8.29713
	Ptgfrn	2.67496e-08	-6.7818		Peg10	9.16485e-07	-8.21528
	Ccnjl	2.73203e-08	-20.1386		Mcu	1.62968e-06	-8.10351
	Xrcc5	3.29207e-08	-20.0429		Zfp386	1.74333e-06	-8.17433
	Hint3	6.099e-08	-8.97587		Nlrp4c	3.743e-06	-8.10877
	Erlin2	1.18386e-07	-4.12586		Itsn1	4.52656e-06	-6.79146
	Leprot	1.49652e-07	-8.49203		Ykt6	8.69561e-06	-8.9887
	Bcor	1.54094e-07	-8.67586		Top3a	8.69561e-06	-7.93897
	Sdf4	1.66738e-07	-3.8963		Mfap1b	1.13694e-05	-6.21272
	Becn1	1.76379e-07	-8.60345		Maco1	1.64103e-05	-8.00528
	Smurf1	1.98215e-07	-5.85475		Nav1	1.77867e-05	-5.95121
	Chd1	2.17512e-07	-6.59311		Zfp407	2.18267e-05	-8.35103
	Tbcd	2.80967e-07	-8.51338		Aldh16a1	2.19171e-05	-8.16522
	Jam2	3.19499e-07	-8.40816		Sh3d19	2.55027e-05	-7.16158
	Cbr1	3.7067e-07	-8.37454		Trim8	2.76995e-05	-7.99037
	Mcur1	4.79606e-07	-8.72008		Ndufab1	4.89354e-05	-5.59414
	Mfap1b	5.64545e-07	-8.43677		Mtch1	5.62678e-05	-6.45845
	Niban2	6.47488e-07	-5.52163		Fmr1	6.95785e-05	-7.59774
	Klf10	6.67538e-07	-8.29232		H2bc11	6.95785e-05	-8.04743
	Qrsl1	1.08626e-06	-8.25143		Scamp1	0.000188555	-8.10966
	Shc1	1.19733e-06	-8.64434		Meis1	0.000247753	-7.61682
	Ubxn8	1.34595e-06	-8.45706		Csrp2	0.00026922	-6.89263
	Sec24c	1.49216e-06	-8.61407		Xrcc1	0.000286405	-8.50881
	Itsn1	1.58926e-06	-8.08965		Psmf1	0.000367741	-7.7839
	Lrig1	2.0541e-06	-8.41183		Smc2	0.000465115	-3.74459
	Dnajc15	2.22729e-06	-8.27549		Mcur1	0.000475703	-5.19716
	Kctd3	2.33907e-06	-8.51149		Nptn	0.000475703	-4.35248
	Epn2	2.77142e-06	-9.01765		Plod2	0.000493856	-7.32469
	Foxred1	2.77305e-06	-8.60006		Psmg4	0.000735023	-8.76724
	Zbtb14	3.2217e-06	-7.78895		Dnajb11	0.000746839	-5.87701
	2610528J11Rik	3.60241e-06	-8.11538		Phlpp2	0.000765247	-7.46753
	Drg2	3.70661e-06	-8.27326		Slc35e4	0.000890569	-8.97403
	Mtch1	4.0925e-06	-8.24478		Atp9b	0.00108065	-8.17459
	Lman1	6.18096e-06	-7.35109		Ranbp10	0.00108655	-7.0749
	Vps50	6.23763e-06	-8.46456		Mrpl58	0.00110865	-7.27014
	Zbtb2	6.39583e-06	-7.57694		Tmem161b	0.00118134	-7.06038
	Rhot2	6.54466e-06	-8.24392		Abl1	0.00120036	-7.38513
	Clint1	8.34514e-06	-8.38702		Lsm4	0.00129495	-8.56898
	Slc11a2	8.96085e-06	-8.03599		Glce	0.00132919	-8.6376
	Rnd3	9.09424e-06	-8.46133		Selenow	0.0013814	-7.88497
	Zzz3	1.05064e-05	-6.62933		Kremen1	0.00188975	-8.45821
	Pak4	1.25537e-05	-5.35698		Zbtb5	0.00212951	-7.77087
	Nav1	1.44976e-05	-7.99179		4932414N04Rik	0.00222921	-5.2022
	Senp5	1.51223e-05	-7.65955		Slc25a17	0.0027106	-8.37243
	Ago3	1.55572e-05	-8.05591		Atp8b2	0.00277516	-6.85414
	Zfp386	1.70384e-05	-7.97248		Rbm41	0.00280527	-8.45442
	Prom1	1.97181e-05	-5.64077		Clock	0.00298454	-4.27544
	Tmem123	2.03132e-05	-8.20317		Saraf	0.00312091	-7.59917
	Il17re	2.33379e-05	-8.06362		Tnrc6b	0.00312091	-3.08011
	Gen1	2.96003e-05	-8.11276		Tomm7	0.00313721	-8.36957
	Ric1	3.02471e-05	-7.18239		Dctn5	0.00333569	-8.36725
	Prpsap2	3.72342e-05	-5.45566		Rbm10	0.00333569	-8.31217
	Kxd1	4.26849e-05	-6.80592		Mif	0.00333569	-7.81299
	Swi5	4.30998e-05	-7.77283		Usf3	0.00333569	-7.78112
	Fabp5	7.19405e-05	-7.80197		Ly6e	0.00350958	-8.33311
	Dnajb11	7.8439e-05	-7.69078		Nphp3	0.00359763	-8.39974
	Tmed8	8.48504e-05	-7.12766		Gsn	0.00371411	-7.26691
	Calm3	9.04662e-05	-5.48401		Islr2	0.00379531	-8.28163
	Tubgcp6	9.04662e-05	-5.81643		Surf1	0.00409627	-8.23427
	Trpc4ap	9.12365e-05	-7.46646		Psmd9	0.00461763	-7.88623
	Slc45a4	9.83278e-05	-5.54506		Trps1	0.00484819	-7.77133
	Maco1	0.000108573	-7.80373		Iscu	0.00485381	-7.71691
	Kpna6	0.000116569	-6.25942		Prkcd	0.00510049	-8.21156
	Ccdc85c	0.00011872	-7.64429		Traf2	0.00548916	-5.76574
	Adgre5	0.00013456	-7.92927		Zfp830	0.0056139	-8.17927
	Map2k1	0.000145676	-6.81819		Ing3	0.00566479	-7.77166
	Tmem209	0.00015146	-6.01666		Urb2	0.00582017	-8.15207
	Ckap2	0.000161789	-2.80644		Trim36	0.00595306	-8.11842
	Nudt15	0.00016308	-7.7528		Ndufs5	0.00598308	-7.61191
	Csrp2	0.000177204	-8.22369		Zbtb43	0.0062271	-8.10296
	Atpaf2	0.00017928	-7.44014		Exoc7	0.00623339	-7.02008
	Sdr39u1	0.000189755	-8.49819		Slc37a4	0.00628034	-8.25476
	Lin9	0.000202382	-7.58183		Smad3	0.00672068	-6.23054
	Ogfrl1	0.000211686	-7.21574		En2	0.00672068	-8.06342
	Rps6kb1	0.000227851	-5.96884		Slx4ip	0.00687132	-8.05953
	Ecpas	0.000262935	-2.18987		Scamp3	0.00687132	-4.87954
	Cdk13	0.000270173	-6.54777		Mastl	0.00688228	-7.33274
	Ndfip2	0.000286648	-5.73548		Itprid2	0.00704204	-7.86562
	Rsrc1	0.00034403	-7.92506		Trub2	0.00765848	-7.64849
	Rdh11	0.000350262	-7.98622		Aida	0.00780656	-7.16861
	Jmjd6	0.000365563	-6.42111		Arglu1	0.00827315	-7.5594
	Fancd2	0.000370009	-8.00872		Apoo	0.00827315	-8.01116
	Phldb3	0.000381104	-7.66041		Med22	0.00928725	-7.99948
	H2bc11	0.000396632	-7.85105		Mark4	0.00946856	-7.09351
	Gstp2	0.000427058	-8.29112		Tmem199	0.00974834	-7.95792
	Pwwp3a	0.00043723	-5.29281		Pogz	0.010743	-6.21125
	Slc25a44	0.000473127	-8.22048		Tcfl5	0.0107728	-7.9593
	Nbeal2	0.000498386	-6.76982		Wdr37	0.0111484	-7.18074
	Mark3	0.000511519	-2.64622		Rrp1b	0.011235	-8.04473
	Mta1	0.000511519	-5.96742		Zfp212	0.0114042	-7.79472
	Ly6a	0.000564328	-7.61789		Nhp2	0.011419	-7.93301
	Becn2	0.000664166	-7.6346		Smarcc2	0.011419	-6.92488
	Parp2	0.000712321	-7.38523		Egfl7	0.011419	-7.8788
	Meis1	0.000774665	-7.41424		Fry	0.011588	-6.1235
	Skic8	0.000816062	-5.15262		Mafk	0.0117199	-8.32566
	Pfkfb2	0.000835532	-5.35389		Lrp12	0.0117199	-6.91152
	Per3	0.000866002	-8.15054		Med18	0.0117491	-7.37732
	Sec22a	0.00107455	-8.21535		Commd8	0.0119157	-7.86741
	Arhgap32	0.00120833	-7.55115		Has1	0.0119657	-7.88445
	Uqcrq	0.00129097	-7.46292		Rnf8	0.0126227	-4.9441
	Nptn	0.00137637	-4.62766		Mavs	0.012701	-7.87936
	Slc35f2	0.0014423	-7.18571		Tifab	0.012701	-7.87936
	Lgr4	0.00148957	-8.70897		Gopc	0.0127071	-7.86481
	Ambra1	0.00157731	-7.95219		Wdr75	0.0127715	-4.59099
	Rnf6	0.00158203	-8.67429		Babam1	0.0127715	-7.36205
	Dbnl	0.00161327	-8.77129		Upf2	0.0131654	-7.11078
	Cdan1	0.00176475	-5.38366		Ivd	0.0132434	-7.83478
	Ncor1	0.0017675	-3.72588		Mxd1	0.0134865	-7.83065
	Rexo1	0.00189082	-8.8609		Rabgap1	0.0134868	-5.93565
	Capns1	0.00204128	-7.15312		1110059G10Rik	0.0135455	-7.78884
	Zfp958	0.00221927	-7.25432		Frg1	0.0139453	-7.82251
	Wdr11	0.00235018	-8.55173		Ndufb10	0.0144767	-7.90068
	Heatr3	0.00241009	-8.36509		Tmem69	0.0146117	-7.89161
	Khnyn	0.00263466	-5.24056		Cnot4	0.0147473	-7.06756
	Ice1	0.0026907	-4.31228		Plp2	0.0148087	-7.84651
	Por	0.00281796	-8.49129		Cnpy4	0.0148306	-7.82626
	Pgam1	0.00295395	-4.69765		Ssr4	0.0148582	-4.64254
	Ebna1bp2	0.00297473	-8.14253		Pde1b	0.0150113	-7.79846
	Kl	0.00297473	-8.04194		Gtf2h4	0.0150968	-6.83231
	ATP6	0.00297473	-6.77813		Prxl2c	0.0150968	-6.52058
	Gmnn	0.00350595	-8.68372		1810030O07Rik	0.0152333	-7.76234
	Bex3	0.0036803	-8.44711		Emc7	0.0157082	-7.73532
	Slc35e4	0.00368913	-8.76841		Fbxo5	0.0161263	-7.73982
	Mrpl2	0.003725	-8.42435		Aasdh	0.016701	-7.22151
	Zfp267	0.00382495	-7.65995		Gpam	0.0168136	-7.74354
	Adal	0.00387545	-8.41094		Casr	0.0170348	-7.75514
	Plac1	0.00421028	-8.40952		Adcy9	0.0171479	-7.01954
	Gtpbp10	0.00431831	-8.47449		Pde7a	0.017277	-6.63895
	Smg8	0.00448999	-7.69519		Phldb1	0.0174214	-7.73533
	Hmg20b	0.00457829	-8.42702		Poglut1	0.0175713	-7.25698
	Fh1	0.00490796	-2.91475		Ap4e1	0.0182433	-7.33948
	Atrn	0.00490796	-7.06688		Tbc1d15	0.0183818	-4.34162
	Tinagl1	0.00490796	-3.17435		Gle1	0.0189211	-7.66067
	Gch1	0.00496953	-7.9323		Hint3	0.0189211	-4.45089
	Rab24	0.00515758	-8.34516		Cxxc1	0.0201076	-6.77345
	Degs1	0.00550494	-8.32844		Dek	0.020668	-7.79083
	Slc66a3	0.0055656	-8.37691		Galc	0.0209432	-7.0106
	Kremen1	0.00561575	-8.26007		Slc16a6	0.0210559	-7.13085
	Slx4	0.00619916	-8.22985		Gtse1	0.0214694	-7.60483
	Galnt16	0.00640475	-6.80669		Isca2	0.0219439	-6.66216
	Cbs	0.00640475	-2.73611		Haus7	0.0219439	-7.64796
	Zbtb5	0.00641847	-7.56657		Cdc123	0.0219439	-7.60892
	Necap2	0.00652762	-8.27252		Jph2	0.0221197	-7.95699
	Ankrd27	0.00652762	-8.25773		Gm7072	0.0221714	-7.71159
	Evi5	0.00657114	-2.28741		Pm20d2	0.0223246	-8.22906
	Mrpl30	0.00666591	-5.50793		Rfx4	0.0224712	-4.67904
	Ythdc1	0.00672255	-6.2083		Gtf2h3	0.0230139	-4.34684
	Csrnp1	0.00748858	-3.26408		Epn2	0.0232561	-4.57638
	Phf12	0.00748929	-6.46162		Tcf3	0.0232561	-7.62157
	Sugt1	0.0077232	-2.07066		Lrrc4b	0.0232561	-8.00851
	Nxf7	0.0077232	-7.6211		Nbeal2	0.0232849	-4.79636
	Smad3	0.00784897	-8.15357		Pde4dip	0.0233848	-5.68004
	Rtn4ip1	0.00812222	-8.11715		H4c1	0.0237244	-7.61206
	Tmem201	0.00818336	-8.11061		Pex14	0.0242237	-7.75027
	Gm10184	0.00826201	-8.43017		Mterf4	0.0243077	-7.55981
	Wdr20	0.00847511	-7.45748		Zfp81	0.0254624	-6.91264
	Acbd4	0.00854026	-8.11274		Irx3	0.0258317	-7.54688
	Pramel4	0.00856451	-4.28711		Odf2l	0.0258515	-7.55185
	Slc39a10	0.00862319	-7.49451		Itpk1	0.0262346	-7.59046
	6030458C11Rik	0.00864808	-6.77289		Zfp874b	0.0262346	-7.59219
	Slc4a2	0.00884297	-3.96162		Il6ra	0.0263271	-7.06098
	Rapgef5	0.00916509	-6.21602		Traf6	0.0271812	-7.53827
	Riox2	0.00938036	-8.10296		Mrpl3	0.0272078	-7.50515
	Etaa1	0.009711	-8.0439		Med31	0.0272768	-6.64248
	Sh2b3	0.0102516	-8.10149		Eme1	0.027545	-7.49696
	Bptf	0.0103971	-3.97057		Trp53bp1	0.027545	-7.64356
	Faf2	0.0104549	-7.53118		Zfp146	0.0275526	-7.59299
	Ubn1	0.010689	-8.07523		Crebzf	0.0275526	-7.5384
	Taf9	0.0111318	-7.51187		Pcbp2	0.0275526	-4.12746
	Nol7	0.0112372	-8.01737		Ndufaf2	0.0275526	-7.1765
	Bcat2	0.0112807	-7.48979		Itm2a	0.028522	-7.22645
	Bora	0.0117135	-7.99352		Rsrc1	0.0293732	-3.8972
	Trappc12	0.0121767	-7.95879		Hdgfl2	0.0295861	-6.49898
	Rbbp5	0.0122796	-6.42543		Tent4a	0.0298475	-7.47866
	Rhbdd3	0.0122796	-7.9498		Agap3	0.0302024	-7.45398
	Cyb5d2	0.0125221	-7.33858		Ufc1	0.0302024	-7.57576
	Slc37a2	0.0125752	-7.96072		Ptprg	0.0302024	-5.56414
	Rfx4	0.0126975	-4.82185		Ring1	0.0302407	-7.51841
	Dnal4	0.0130856	-7.99484		Pnliprp2	0.0302407	-7.49155
	Psmd7	0.0130856	-7.94323		Alg10b	0.0306935	-4.23254
	Soat1	0.0133579	-1.8527		Mrtfa	0.0315091	-5.34408
	Phldb2	0.0133579	-7.94738		Ppp1r35	0.0317632	-7.47082
	Maip1	0.0135594	-7.99785		Fgd1	0.0320496	-6.05232
	Zfp830	0.0135594	-7.97495		Ing4	0.0321687	-7.96833
	Atxn1l	0.0135594	-7.9095		Pum3	0.0328786	-3.2981
	Trim36	0.0138259	-7.92372		Nepro	0.0331304	-6.93037
	Ndufs5	0.0138423	-7.89639		Cox19	0.0335952	-7.15045
	Snip1	0.0140403	-7.90767		Sccpdh	0.0338159	-7.40726
	Zfp553	0.0140544	-7.88905		Runx1	0.0352399	-7.38125
	Gxylt1	0.0145127	-7.34222		Mrps7	0.0362902	-7.37332
	Als2	0.0145466	-7.89838		Yif1b	0.0373749	-7.3724
	Mad2l1bp	0.0147036	-7.87177		Ccdc22	0.0373749	-7.45931
	Mastl	0.014864	-7.1364		Dhrs11	0.0373749	-7.35628
	Pcid2	0.014864	-7.91137		Zfp513	0.0373749	-6.387
	En2	0.0150982	-7.86541		Herpud2	0.0377988	-4.76973
	Dot1l	0.0151475	-6.92155		Sntb2	0.0377988	-7.36039
	Sh3rf1	0.0160269	-7.92593		Zfp740	0.0378147	-7.3472
	Ajuba	0.0161289	-6.85654		Nck1	0.0388099	-7.35477
	Bicra	0.01645	-7.90809		Ndufa8	0.0390513	-7.48807
	Chp1	0.0165864	-6.03196		Rnd3	0.0393262	-4.35934
	Adnp2	0.0166877	-5.53431		Hyls1	0.0393262	-6.55843
	Acp6	0.0171877	-7.89284		2310061I04Rik	0.0393262	-7.33281
	Recql	0.0175792	-7.45472		Foxf2	0.0399145	-7.67596
	Zcchc17	0.0176321	-7.79466		Thap1	0.0414681	-7.3123
	Cryz	0.0179413	-7.7947		Gtf2b	0.0430337	-5.04433
	Zkscan17	0.0181508	-7.78207		Tmem60	0.0434806	-7.32966
	Ptprj	0.0181923	-4.08706		Sec62	0.043671	-8.02184
	Apoo	0.0182587	-7.81186		Rbm12b1	0.0446905	-7.28384
	Terf1	0.0185764	-6.97916		Tubb3	0.0476428	-6.69475
	Prpsap1	0.0192138	-7.7771		Smox	0.0476448	-6.70097
	Chdh	0.0192613	-7.84964		2510009E07Rik	0.0477403	-7.24583
	Lrp12	0.0196386	-7.74497		Fmo1	0.0483326	-6.59161
	Vps26c	0.0200585	-7.79924		Dstyk	0.0483326	-6.527
	Syngr2	0.0200585	-3.99313		Ak7	0.0491658	-7.24822
	Tmppe	0.0201268	-7.79337
	Med22	0.0202092	-7.79546
	Zfp955b	0.0204141	-7.1314
	Tmem199	0.0205034	-7.7582
	Mrpl28	0.020782	-7.72477
	Ddx41	0.0210778	-6.66494
	Bag4	0.0211196	-6.71199
	Tmem245	0.0211196	-4.85555
	Commd3	0.021998	-7.72548
	Ticam1	0.0221009	-7.75814
	Zscan21	0.0223826	-7.70459
	Fblim1	0.0226373	-7.79562
	Rpp40	0.0228711	-7.78776
	Zfhx3	0.0244155	-7.65724
	Krt7	0.0246453	-8.15854
	Has1	0.0248597	-7.69053
	Prxl2c	0.025022	-7.78162
	Baiap2l2	0.0257991	-8.23014
	Ppp4c	0.025825	-2.67098
	Gopc	0.0259992	-7.67095
	Tmem128	0.0261142	-7.61564
	Galnt7	0.0262042	-7.64491
	Lrrcc1	0.0265873	-7.67222
	Extl1	0.0266446	-7.63749
	Ska3	0.0266775	-7.68305
	H2ac13	0.0266775	-8.29875
	Pfdn1	0.026999	-7.66917
	Ptk7	0.0270116	-7.66288
	Tomm34	0.0271787	-6.88696
	Rbm17	0.0272308	-7.61071
	Ube2j2	0.0273609	-7.61049
	Ppp2r2c	0.027511	-7.40601
	Mxd1	0.0277233	-7.62906
	Ccnyl1	0.0277233	-7.60672
	Slc25a1	0.0278072	-7.64418
	Mafk	0.027943	-8.11989
	Shcbp1	0.027943	-7.62681
	Kndc1	0.0280137	-7.61641
	Smndc1	0.0282594	-7.59796
	Ptgr2	0.0282594	-7.63403
	Mdm1	0.029028	-7.63165
	Sgms1	0.029028	-7.31089
	Xpo7	0.0290811	-3.0618
	Rpsa-ps10	0.0293993	-8.22243
	Serpinb6c	0.0304128	-7.54456
	Dffa	0.0304211	-7.69626
	Cnpy4	0.0304211	-7.62144
	Pde1b	0.0304863	-7.59447
	Tmem69	0.0304863	-7.68757
	Psmg4	0.0307372	-5.97722
	Lnx2	0.0309135	-7.5357
	Myl12a	0.0310209	-7.58801
	Fbxo5	0.0314193	-7.54526
	Parpbp	0.0314622	-7.52164
	H4c12	0.0327838	-8.16536
	Eif5	0.0329686	-1.86624
	Cdc6	0.033052	-4.90614
	Cxxc1	0.033052	-7.61365
	Prdx4	0.033052	-7.55644
	Aasdh	0.033052	-7.50508
	Fam177a2	0.033052	-7.50123
	Cyb561a3	0.033148	-7.55231
	Ormdl2	0.0333137	-7.53952
	Dmrta2	0.0333137	-7.53852
	Gnpda2	0.0335947	-7.50749
	E2f4	0.0337604	-7.48103
	Ppa1	0.0339422	-7.55116
	Polq	0.0342788	-7.54052
	Rrp1b	0.0342788	-7.11864
	Elp5	0.0342961	-7.48927
	Gtf2h4	0.0347836	-6.94195
	Rnf185	0.0347836	-7.55132
	Polr3d	0.0352446	-7.47333
	Saal1	0.0356101	-7.48269
	Tifab	0.0356947	-6.95349
	Ndufb8	0.0358705	-6.73226
	Pccb	0.0364903	-7.48532
	1110059G10Rik	0.0366008	-6.87095
	Zfp445	0.0378789	-3.99384
	Prxl2b	0.0380052	-7.73121
	Azi2	0.0385872	-2.53277
	Galc	0.0386904	-6.80736
	Fam76b	0.0386904	-5.79797
	Tnrc6b	0.0387436	-1.9716
	Trmt1l	0.0387436	-6.86993
	Vmn2r4	0.0399721	-5.42876
	Ears2	0.0400618	-7.41855
	Glrx3	0.0400618	-3.9995
	Noc2l	0.0400618	-3.69721
	Hcfc1	0.0404811	-2.26846
	Ankrd10	0.0404811	-7.38883
	Zfp35	0.0404811	-3.99478
	Isca2	0.0406546	-7.38509
	Nck2	0.0412977	-1.75168
	Rap2c	0.0427147	-1.9303
	Ttl	0.0428487	-7.36013
	Gbf1	0.0434442	-3.67007
	Trp53	0.0434442	-7.36935
	H4c1	0.0437317	-7.41102
	Hlcs	0.0439541	-7.35932
	Abhd12	0.0442872	-3.09651
	Cnot6	0.044529	-3.93927
	Zfp317	0.044529	-2.49326
	Pm20d2	0.0457559	-8.0242
	Irx3	0.0458387	-7.34643
	Zkscan8	0.0458387	-7.01821
	Lonrf3	0.0475691	-7.30666
	Zfp874b	0.0480633	-7.38889
	Lrp1	0.0482795	-5.06183
	Inpp5f	0.0483757	-6.52081
	Oxnad1	0.0484192	-7.29255
	Dnttip1	0.0491745	-7.28581
	Crebzf	0.0491745	-7.33627
	Med31	0.0495829	-7.35839
