# Supplementary material for: Effects of light exposure during IVF: transcriptomic analysis of murine embryos and embryo-derived EVs
Source: Front Immunol. 2025 Feb 20;16:1429252. doi: 10.3389/fimmu.2025.1429252 (PMC11882875; doi:10.3389/fimmu.2025.1429252)
Supplement: Supplementary file 6 [file Table2.xlsx]

## Sheet: Munka1
White light treatment			Red light treatment
GO ID	Biological process	Adjusted P value	GO ID	Biological process	Adjusted P value
GO:0018205	peptidyl-lysine modification	0.000258805	GO:2001020	regulation of response to DNA damage stimulus	0.000746272
GO:0008380	RNA splicing	0.000410597	GO:0006302	double-strand break repair	0.000746272
GO:0016570	histone modification	0.00661405	GO:0010257	NADH dehydrogenase complex assembly	0.000746272
GO:0016482	cytosolic transport	0.00661405	GO:0032981	mitochondrial respiratory chain complex I assembly	0.000746272
GO:0006260	DNA replication	0.0116427	GO:0042770	signal transduction in response to DNA damage	0.000893843
GO:0018394	peptidyl-lysine acetylation	0.0116427	GO:0022613	ribonucleoprotein complex biogenesis	0.000893843
GO:0043254	regulation of protein-containing complex assembly	0.0128237	GO:0033108	mitochondrial respiratory chain complex assembly	0.000893843
GO:0006475	internal protein amino acid acetylation	0.0128237	GO:0006397	mRNA processing	0.000906679
GO:0018393	internal peptidyl-lysine acetylation	0.0128237	GO:0048193	Golgi vesicle transport	0.00123505
GO:0006261	DNA-templated DNA replication	0.0128237	GO:0140694	non-membrane-bounded organelle assembly	0.00182369
GO:0022613	ribonucleoprotein complex biogenesis	0.0128237	GO:0006289	nucleotide-excision repair	0.00241344
GO:0007059	chromosome segregation	0.0165475	GO:0034470	ncRNA processing	0.00241344
GO:0006302	double-strand break repair	0.0165475	GO:0065004	protein-DNA complex assembly	0.00241344
GO:0071824	protein-DNA complex subunit organization	0.0181669	GO:0071824	protein-DNA complex subunit organization	0.00241344
GO:0007034	vacuolar transport	0.0181669	GO:0006310	DNA recombination	0.00267925
GO:0072594	establishment of protein localization to organelle	0.0181669	GO:0016073	snRNA metabolic process	0.00298134
GO:0006338	chromatin remodeling	0.0181669	GO:0031570	DNA integrity checkpoint signaling	0.00298134
GO:0016573	histone acetylation	0.0183943	GO:0006282	regulation of DNA repair	0.00343459
GO:0090043	regulation of tubulin deacetylation	0.0196228	GO:0008380	RNA splicing	0.00446512
GO:0006473	protein acetylation	0.0207404	GO:2001022	positive regulation of response to DNA damage stimulus	0.00460201
GO:0006397	mRNA processing	0.0207404	GO:0006260	DNA replication	0.00514595
GO:0043966	histone H3 acetylation	0.0226006	GO:0016072	rRNA metabolic process	0.00527561
GO:0051053	negative regulation of DNA metabolic process	0.0227594	GO:0006352	DNA-templated transcription initiation	0.00591421
GO:0034470	ncRNA processing	0.0247842	GO:0042254	ribosome biogenesis	0.00591421
GO:0006913	nucleocytoplasmic transport	0.0263039	GO:0000077	DNA damage checkpoint signaling	0.00606203
GO:0051169	nuclear transport	0.0263039	GO:0036297	interstrand cross-link repair	0.0069949
GO:0042147	retrograde transport, endosome to Golgi	0.0263039	GO:0006367	transcription initiation at RNA polymerase II promoter	0.00727727
GO:0090042	tubulin deacetylation	0.0263039	GO:0006303	double-strand break repair via nonhomologous end joining	0.00821215
GO:0044270	cellular nitrogen compound catabolic process	0.0275051	GO:0006605	protein targeting	0.00821215
GO:0006310	DNA recombination	0.028463	GO:0019439	aromatic compound catabolic process	0.00849601
GO:0042254	ribosome biogenesis	0.0289793	GO:0090287	regulation of cellular response to growth factor stimulus	0.00849601
GO:0006354	DNA-templated transcription elongation	0.0289793	GO:0006401	RNA catabolic process	0.00849601
GO:0043543	protein acylation	0.0289793	GO:0042776	proton motive force-driven mitochondrial ATP synthesis	0.00861272
GO:0065004	protein-DNA complex assembly	0.0289793	GO:0070897	transcription preinitiation complex assembly	0.00861272
GO:0090501	RNA phosphodiester bond hydrolysis	0.0289793	GO:1901987	regulation of cell cycle phase transition	0.00861272
GO:0140694	non-membrane-bounded organelle assembly	0.0293815	GO:0034655	nucleobase-containing compound catabolic process	0.00861272
GO:0006368	transcription elongation by RNA polymerase II	0.0293815	GO:0044270	cellular nitrogen compound catabolic process	0.00899656
GO:0034976	response to endoplasmic reticulum stress	0.0330815	GO:0046700	heterocycle catabolic process	0.00899656
GO:0008156	negative regulation of DNA replication	0.0330815	GO:0010614	negative regulation of cardiac muscle hypertrophy	0.00956644
GO:0031532	actin cytoskeleton reorganization	0.0330815	GO:0009451	RNA modification	0.00984911
GO:0000375	RNA splicing, via transesterification reactions	0.0330815	GO:0018205	peptidyl-lysine modification	0.0106598
GO:0000377	RNA splicing, via transesterification reactions with bulged adenosine as nucleophile	0.0330815	GO:0009142	nucleoside triphosphate biosynthetic process	0.0110812
GO:0000398	mRNA splicing, via spliceosome	0.0330815	GO:0044772	mitotic cell cycle phase transition	0.0111019
GO:0016197	endosomal transport	0.0331501	GO:0015986	proton motive force-driven ATP synthesis	0.0114315
GO:0019439	aromatic compound catabolic process	0.033642	GO:0014741	negative regulation of muscle hypertrophy	0.0114315
GO:0008286	insulin receptor signaling pathway	0.033642	GO:2000779	regulation of double-strand break repair	0.0114315
GO:0000469	cleavage involved in rRNA processing	0.033642	GO:0000012	single strand break repair	0.0114315
GO:0044154	histone H3-K14 acetylation	0.0338069	GO:1901361	organic cyclic compound catabolic process	0.0117843
GO:0097191	extrinsic apoptotic signaling pathway	0.0359954	GO:0016570	histone modification	0.0117843
GO:0000725	recombinational repair	0.0359954	GO:0032965	regulation of collagen biosynthetic process	0.0118162
GO:0034655	nucleobase-containing compound catabolic process	0.0359954	GO:0045739	positive regulation of DNA repair	0.0118162
GO:0043087	regulation of GTPase activity	0.0375794	GO:1901988	negative regulation of cell cycle phase transition	0.0118162
GO:0046700	heterocycle catabolic process	0.0375794	GO:0042303	molting cycle	0.0137469
GO:0010257	NADH dehydrogenase complex assembly	0.0375794	GO:0042633	hair cycle	0.0137469
GO:0032981	mitochondrial respiratory chain complex I assembly	0.0375794	GO:0006284	base-excision repair	0.0140248
GO:0032801	receptor catabolic process	0.0461765	GO:0060271	cilium assembly	0.0140248
GO:0050767	regulation of neurogenesis	0.047368	GO:0006364	rRNA processing	0.0140248
GO:0043112	receptor metabolic process	0.049501	GO:0006473	protein acetylation	0.0140248
			GO:0045911	positive regulation of DNA recombination	0.0140248
			GO:0044782	cilium organization	0.0142038
